# Supplementary material for: Mechanisms Associated with Quality Deterioration for Vacuum-Packaged Pork Jerky During Accelerated High-Temperature and High-Humidity Storage
Source: Foods. 2026 Jul 21;15(14):2565. doi: 10.3390/foods15142565 (PMC13409683; doi:10.3390/foods15142565)
Supplement: Supplementary file 1 [file foods-15-02565-s001.zip]

Archive with 1 entries (1 files):
- foods-4352508-supplementary.pdf
